# Supplementary material for: A new in vivo model of pantothenate kinase-associated neurodegeneration reveals a surprising role for transcriptional regulation in pathogenesis
Source: Front Cell Neurosci. 2013 Sep 9;7:146. doi: 10.3389/fncel.2013.00146 (PMC3766815; doi:10.3389/fncel.2013.00146)
Supplement: Supplementary File 1 — Genes upregulated in tim-fbl flies. [file DataSheet1.XLSX]

## Sheet: Sheet1
Probe.Set.ID	Tim-Fbl ZT3	Tim-Fbl ZT15	Control ZT3 (1)	Control ZT3 (2)	Control ZT15 (1)	Control ZT15 (2)	Representative.Public.ID	Gene.Title	FDR	fold change
1641639_at	12.4451	12.3848	4.2498	4.30584	4.05415	4.67741	CG3758-RA	escargot	0.0377083	273.078
1631475_at	8.87232	11.0746	5.47314	5.16653	5.80456	4.35689	CG7629-RA	attacin	0.125705	27.3444
1633009_a_at	7.26216	8.82309	3.92344	3.96133	4.01036	3.77207	CG6640-RA	---	0.0906764	17.458
1635913_at	10.9341	10.7006	7.5891	6.67803	6.78109	6.18546	CG10814-RA	---	0.0872919	16.0997
1632720_at	8.4406	9.95786	6.22188	4.98867	5.21178	4.69628	CG9120-RA	Lysozyme X	0.132652	15.1325
1632693_at	9.92605	10.2338	6.95029	7.2047	6.77721	6.1274	CG6956-RA	Lcp65Ac	0.089719	9.95221
1635507_at	9.18548	10.1693	7.02916	7.13661	7.13493	6.86503	CG4269-RA	--- /// ---	0.0952745	6.21589
1636657_at	7.78575	8.35445	5.53085	5.48597	5.61895	5.59739	CG14379-RA	CheA87a	0.0556431	5.70337
1632591_at	10.6582	11.6726	8.8552	9.03376	8.53338	8.5135	CG9358-RA	Pherokine 3	0.120544	5.39429
1640299_at	7.7906	7.86296	5.34718	5.54964	5.47134	5.3387	CG7539-RA	Ecdysone-dependent gene 91	0.0436497	5.27828
1628272_a_at	11.7561	11.3928	9.28838	9.06423	9.48146	9.59343	CG40486-RB	--- /// ---	0.0875409	4.65118
1624393_at	10.3865	9.52521	7.93089	7.52917	7.97159	7.88553	CG2759-RA	white	0.113474	4.36675
1635968_at	9.71559	10.2235	8.06577	7.81335	8.07515	7.75031	CG3604-RA	---	0.0875409	4.12223
1639276_at	9.34373	9.14813	7.42987	7.02788	7.32839	7.05559	CG4680-RA	---	0.0804257	4.09963
1629565_s_at	7.50455	7.10703	5.49123	5.37613	5.23601	5.02492	CG30160-RA	--- /// tetraspanin 42E	0.0497476	4.0663
1640884_at	11.5947	11.6731	10.28	9.642	9.40682	9.32747	CG15784-RA	---	0.10958	3.91726
1638616_at	6.68142	6.13777	4.76344	4.78893	4.24635	4.12929	CG17084-RA	Mth-like 9	0.031788	3.80421
1627068_at	8.15128	7.49616	6.31533	5.59566	5.92165	5.80188	CG8302-RA	Cyp4aa1	0.113474	3.77136
1635028_s_at	8.50801	8.73531	6.66745	6.61282	6.59427	7.14553	CG33047-RA	--- /// alpha-L-fucosidase	0.0875409	3.64683
1629446_at	10.2913	10.0343	8.81267	8.73089	8.0377	7.8376	CG1136-RA	---	0.0875409	3.50186
1628884_at	11.5753	11.8606	10.2791	9.81483	10.061	9.54442	CG11709-RA	semmelweis	0.114187	3.46559
1637275_a_at	10.5482	11.1201	8.99913	9.54105	9.14213	8.65462	CG13335-RA	---	0.139805	3.36338
1641746_at	9.76917	10.291	8.26545	8.23176	7.98109	8.70379	CG2555-RA	CG2555	0.11531	3.32783
1624403_at	7.1001	7.44716	5.87566	5.58389	5.50003	5.36822	CG13071-RA	---	0.100024	3.23033
1626830_at	5.58646	6.21	4.28266	4.53198	4.00188	4.08014	CG11650-RA	--- /// cuticle p. I	0.123069	3.19113
AFFX-Dm-K01486-1_at	5.93337	7.71189	4.87465	4.62363	5.64833	5.65177	---	---	0.115647	3.08023
1641282_at	5.38825	6.09021	4.06567	4.08955	3.92581	4.52686	CG6536-RB	methuselah-like 4	0.116355	3.00477
1638477_at	5.86615	6.04172	4.43143	4.57337	4.17242	4.38005	CG13403-RA	---	0.0813922	2.95799
1636772_s_at	8.78877	8.55951	7.28902	6.99475	7.03018	7.13905	CG32694-RA	---	0.0753449	2.95037
1624543_s_at	9.40917	8.79025	7.59479	7.718	7.67192	7.32642	Transposon.32	---	0.0947122	2.87175
1633189_at	6.93368	6.38563	5.02831	5.44827	5.05179	5.03322	CG13646-RA	---	0.0937948	2.86644
1635812_at	9.63749	9.83954	8.25641	8.7236	7.90783	8.04647	CG16965-RA	---	0.12301	2.83813
1630258_at	7.64007	7.73468	6.3143	6.12175	6.25127	6.0431	CG4181-RA	Glutathione S transferase D2	0.0733579	2.83779
1632185_s_at	7.82362	7.09936	5.87206	5.85592	6.14333	5.95863	CG5207-RA	SCP-containing protein A /// SCP-containing protein B /// SCP-containing protein C	0.123763	2.83629
1629398_at	9.979	10.1452	8.48002	8.00571	8.91897	8.95112	CG10383-RA	---	0.111331	2.77627
1623497_at	7.83367	7.64687	6.23567	5.8401	6.57697	6.45234	CG8346-RA	split locus enhancer protein m3	0.115607	2.75872
1634776_at	8.48675	8.94432	6.93112	7.16631	7.34051	7.57837	CG7509-RA	---	0.0776277	2.75387
1628314_a_at	6.59083	7.04129	5.38738	5.64405	5.34187	5.05479	CG6891-RA	---	0.122947	2.74924
1625012_s_at	11.4471	11.6394	9.98143	9.82004	10.2675	10.301	CG31764-RB	virus-induced RNA 1	0.0572427	2.73346
1636886_at	6.23278	6.4648	5.04541	4.83063	4.88783	4.88952	CG3158-RA	Spindle-E (homeless)	0.0749356	2.70465
1631521_at	5.90184	6.34886	4.87581	4.65542	4.90932	4.55036	CG33469-RA	---	0.107799	2.59839
1632339_s_at	9.84387	9.72642	8.76977	8.38935	8.28687	8.23675	CG3937-RA	filamin	0.0889458	2.5748
1632345_at	8.85916	8.86882	8.1359	7.43056	7.16992	7.28708	CG8353-RA	---	0.144488	2.56351
1629803_a_at	7.9618	8.06988	6.52086	6.55463	6.64053	6.92949	CG8095-RB	volado	0.0776277	2.55701
1629160_s_at	9.59946	9.97263	8.2184	8.26058	8.59806	8.66495	GM02923	---	0.031788	2.55009
1632790_at	6.43631	7.01103	5.33146	5.15545	5.45598	5.56306	CG7863-RA	Strica	0.0796291	2.54415
1626319_a_at	12.1589	12.4121	10.1719	10.6992	11.5816	11.3038	CG18279-RB	Immune induced molecule 10	0.146006	2.54271
1626700_at	7.69555	8.28978	6.7169	6.53977	6.86241	6.60703	CG5178-RA	arthrin	0.101644	2.48138
1633827_at	6.88166	7.4128	5.83336	5.9517	5.87828	5.73833	CG14327-RA	---	0.106323	2.45685
1639900_at	9.03419	8.96112	7.76072	7.43436	7.8548	7.7742	CG14548-RA	split locus enhancer protein mA	0.0903114	2.44806
1624578_at	4.87912	5.81598	3.95762	4.1296	4.09082	4.05585	CG9675-RA	CG9675	0.137781	2.44372
1632648_at	6.94946	7.2854	5.70242	5.72656	5.96379	5.9552	CG32922-RA	---	0.031788	2.42913
1624483_at	8.2578	8.53466	7.07369	7.03153	7.07001	7.31381	CG13472-RA	---	0.0733579	2.41826
1624573_at	5.31251	5.96994	4.30022	4.53541	4.39336	4.24055	CG4998-RA	---	0.128066	2.41804
1637645_at	7.21755	7.46969	5.85188	6.16372	6.11829	6.14641	CG18321-RA	miple2	0.0808681	2.41755
1630699_at	5.45825	5.0887	3.9078	3.76625	4.13683	4.20012	CG1762-RA	beta[nu] integrin	0.115607	2.41283
1636210_at	6.43332	6.63565	5.11195	4.83314	5.61773	5.4952	CG10191-RA	Proteome of centrioles 1	0.0943678	2.41158
1624849_at	9.31024	9.32168	8.05631	7.55255	8.4632	8.18691	CG30483-RA	Prosap	0.132652	2.38041
1630375_at	9.38591	9.19333	8.12117	7.76552	8.35616	7.92045	CG7635-RA	Mec2	0.125172	2.37643
1641074_s_at	10.0001	9.60088	8.61669	8.57041	8.51489	8.52279	CG7438-RA	Myosin IA	0.0745859	2.36899
1625894_at	5.73768	5.49516	4.38821	4.50217	4.36893	4.26567	CG11370-RA	---	0.0547838	2.3541
1624036_at	7.25428	7.32168	5.74963	6.19344	5.88655	6.39789	CG9307-RA	chitin-binding peritrophin-A	0.13101	2.34746
1627135_at	6.97411	7.17146	6.06513	5.41539	5.88132	6.10825	CG4608-RB	fibroblast growth factor	0.134528	2.30579
1633264_at	8.101	8.17544	7.25886	6.7515	7.1339	6.59971	CG13024-RA	---	0.144859	2.30095
1624434_at	7.54258	7.31435	6.31374	6.17294	6.2591	6.17479	CG6868-RA	tolloid	0.0672311	2.29473
1636196_s_at	8.01472	8.63003	7.02667	7.38449	7.13215	6.95407	CG6900-RA	--- /// ---	0.144488	2.29426
1631486_at	6.55377	6.76	5.6405	5.24735	5.61928	5.34505	CG33338-RA	p38c	0.107747	2.28761
1636333_a_at	8.11713	8.45836	7.00684	7.42867	6.89271	7.06642	CG17795-RA	Mth-like 2	0.130972	2.28008
1624405_a_at	9.012	8.82421	7.74962	7.74624	7.65681	7.80486	CG7059-RA	---	0.0621702	2.26376
1625366_at	9.57087	8.91839	8.21652	8.39239	8.00202	7.77025	CG4125-RA	roughest	0.0876963	2.21812
1628644_at	8.2803	8.42335	7.05226	7.17738	7.22561	7.38434	CG17350-RA	---	0.0640236	2.20676
1639374_s_at	10.2997	10.5177	9.67346	9.23042	8.91666	9.25882	CG18730-RA	Amylase /// Amylase	0.147603	2.20206
1624725_at	6.34523	6.69597	5.19883	5.14425	5.49228	5.69319	CG9626-RA	---	0.065944	2.20146
1626233_at	8.17404	8.77351	7.26804	7.19688	7.35396	7.54362	CG8965-RA	---	0.0913908	2.19337
1636934_at	8.96629	8.41769	7.74824	7.57557	7.47454	7.45367	CG32307-RA	D-Titin	0.0875409	2.18705
1633963_a_at	8.26148	8.29301	6.8541	7.12515	7.3318	7.28532	CG4128-RA	Dalpha6	0.0905348	2.18579
1623949_s_at	6.83478	6.99414	5.84024	5.73065	5.6296	6.00252	CG32816-RB	---	0.0996339	2.16401
1633245_at	7.80342	8.02983	6.83344	6.64241	6.97219	6.78801	CG15529-RA	---	0.0804257	2.15488
1633232_at	9.6179	9.66894	8.79096	8.67701	8.38749	8.31612	CG18358-RA	---	0.0944616	2.14432
1630711_at	7.28511	6.84036	6.13229	5.84732	6.02431	5.85922	CG11175-RA	Reduction in Cnn Dots 6	0.108081	2.13902
1635140_at	7.62851	7.34121	6.54067	6.96563	6.10554	5.95416	CG15515-RA	---	0.126491	2.1337
1635764_at	7.18905	7.32501	6.30414	5.97982	6.21479	6.16635	CG14696-RA	--- /// --- /// ---	0.0890358	2.12986
1628405_at	5.49857	4.98175	4.16438	4.23255	4.03069	4.1757	CG7298-RA	---	0.0952745	2.12775
1637562_at	7.08518	6.7986	6.0225	6.29847	5.5939	5.5129	CG5812-RA	GCR(ich)	0.0983656	2.1213
1628774_a_at	5.73573	5.38433	4.63647	4.24245	4.67102	4.36391	CG32796-RB	CG32796	0.132652	2.11634
1629671_at	5.52039	5.43838	4.44868	4.62246	4.34755	4.24501	CG14193-RA	---	0.0769837	2.08993
1628224_a_at	7.5492	7.35679	6.41408	6.22108	6.32364	6.60375	CG3327-RA	Early gene at 23	0.106323	2.08834
1641146_at	8.63065	8.97446	7.42759	7.24925	8.03427	8.27289	CG4314-RA	scarlet	0.114602	2.07996
1625035_at	7.65642	7.74067	6.74634	6.30076	6.76427	6.76379	CG11312-RA	Inscutable	0.111511	2.07737
1637714_a_at	9.6534	9.55354	8.605	8.37105	8.72197	8.52632	CG31766-RA	Ance-3	0.0944616	2.06678
1626892_at	5.92544	6.57488	5.33961	4.71044	5.44502	5.3281	CG9252-RA	CG9252	0.148536	2.06246
1627833_at	8.48657	8.18881	7.45245	7.35713	7.22812	7.16517	CG10546-RA	Cellular retinaldehyde binding protein	0.0507135	2.05192
1637430_s_at	11.3605	11.3085	10.4405	10.1799	10.3473	10.249	CG1572-RA	---	0.083469	2.04254
1624153_at	10.0371	9.53294	8.83228	8.5866	8.82009	8.78787	CG2803-RA	Troponin C-akin-1	0.127725	2.0396
1637490_at	6.57339	6.99195	5.60494	5.7347	5.84553	5.83603	CG13314-RA	---	0.0777918	2.0383
1638892_at	10.2046	10.6858	9.26348	9.41762	9.39026	9.61521	CG5397-RA	---	0.100576	2.03297
1625563_s_at	7.27922	7.26736	6.21873	6.22729	6.19116	6.38099	CG14253-RB	---	0.0677967	2.02615
1639744_at	10.7548	10.9692	10.0325	9.79354	9.67081	9.89539	CG31758-RA	Phosphodiesterase 1c	0.10896	2.01945
1624362_at	8.99222	8.47425	7.73561	7.96737	7.64909	7.53273	CG15361-RA	neuropeptide-like precursor 4	0.0918138	2.01675
1624471_s_at	10.6347	10.8563	9.65088	9.71781	9.78873	9.79533	CG12051-RA	actin	0.0452941	2.01016
1630642_at	6.74534	7.04659	5.65726	5.71877	6.09295	6.09202	CG13780-RA	VEGF-related factor 2	0.0436497	2.00793
1628261_at	9.86356	10.0205	8.7577	8.91515	8.95805	9.14233	CG13067-RA	---	0.0804257	1.9982
1636148_at	7.79913	8.16007	6.92767	6.96583	7.12756	6.91068	CG6553-RA	---	0.0906764	1.99538
1640235_at	7.83816	8.0564	6.66841	6.55938	7.19634	7.38813	CG5123-RA	head involution defect	0.111511	1.992
1627005_at	11.0472	10.7512	9.7919	9.79146	9.93206	10.1079	CG2928-RA	Drosophila Rhythmically expressed gene 5	0.115607	1.99084
1634201_at	9.78073	9.5171	8.7998	8.66523	8.60399	8.55688	CG13841-RA	--- /// ---	0.0621702	1.98955
AFFX-Dros-ACTIN_3_at	9.73793	9.95987	8.83995	8.86581	8.89869	8.82869	---	---	0.065944	1.98703
1630233_at	5.73181	6.12197	4.97389	5.02079	4.91742	4.83338	CG5399-RA	---	0.110723	1.98691
1624467_a_at	5.19722	5.09358	4.07338	4.15238	4.12214	4.32996	CG8046-RA	---	0.0875409	1.96692
1626881_at	6.17486	6.63294	5.57978	5.37777	5.2044	5.55717	CG8907-RA	---	0.144488	1.96444
1632485_a_at	8.18069	8.2556	7.17552	6.89212	7.48595	7.42452	CG10637-RA	Numb-associated kinase	0.10736	1.96376
1625154_s_at	8.43317	8.59495	7.6793	7.56899	7.48102	7.44711	CG2467-RA	papillote	0.0875409	1.95878
1637366_at	7.40145	6.88973	6.23538	6.38334	5.95065	6.1391	CG16876-RA	CG16876	0.0906764	1.95676
1638314_at	7.02224	7.72013	5.93793	6.43743	6.47299	6.76847	CG12418-RA	CG12802	0.146434	1.95475
1630858_s_at	9.98568	10.3918	9.27189	8.94148	9.3258	9.3631	CG7816-RF	---	0.100813	1.94956
1636724_at	5.69455	5.53936	4.74682	4.75711	4.50924	4.60465	CG8292-RA	---	0.0436497	1.94868
1624931_at	11.1682	11.5187	10.3055	10.0506	10.5073	10.6856	CG4944-RB	ciboulot	0.0919548	1.94025
1636853_at	8.04029	7.91695	7.03752	7.14026	7.00016	6.95394	CG13214-RA	CG13214	0.0474434	1.92606
1632105_a_at	10.8253	11.0026	9.86774	9.79599	10.1209	10.1121	CG4944-RC	ciboulot	0.0474434	1.9182
1637703_a_at	9.46174	9.86818	8.58652	8.34962	8.91032	9.06101	CG15154-RA	Suppressor of cytokine signaling at 36E	0.0897215	1.91599
1628955_at	6.06126	6.24095	5.25855	4.91163	5.41426	5.29698	CG17988-RA	Ance-3	0.105137	1.90627
1637286_a_at	11.1654	10.9318	10.3306	10.0623	10.0686	10.0334	CG12437-RB	cyrano	0.0876963	1.89853
1640991_at	8.97563	8.93365	7.98159	8.12377	7.8378	8.18468	CG32091-RB	---	0.105388	1.89563
1626439_at	10.8145	10.5538	9.73139	10.0937	9.63565	9.60108	CG15353-RA	---	0.104221	1.8904
1637499_s_at	9.03059	9.14902	8.06742	8.01969	8.28241	8.32596	CG5953-RA	---	0.0547838	1.88679
1631371_s_at	5.69234	6.01774	5.04877	4.78495	4.86193	5.07949	CG5411-RA	Phosphodiesterase 8	0.112689	1.88068
1631327_at	8.5319	8.43644	7.59091	7.48461	7.59832	7.61989	CG10145-RA	m-spondin	0.0664252	1.88001
1624371_a_at	9.05932	8.6323	8.1417	7.89843	7.80248	7.9119	CG7356-RA	Transglutaminase	0.101039	1.87538
1639680_at	11.4187	11.3841	10.5552	10.636	10.1874	10.6055	HDC15078	---	0.1217	1.87305
1627376_at	10.7869	10.8165	9.96772	9.91886	10.0033	9.71356	CG11992-RA	relish	0.0939547	1.86712
1627967_a_at	5.4812	5.44229	4.56196	4.66162	4.33295	4.70369	CG6536-RA	methuselah-like 4	0.110275	1.8618
1626228_a_at	7.17404	7.54824	6.39483	6.40432	6.5606	6.52808	CG6967-RA	---	0.0733579	1.85213
1634594_at	5.01925	5.74226	4.3036	4.31874	4.46604	4.87855	CG17738-RA	---	0.134003	1.85192
1632415_s_at	7.60568	7.92824	7.05946	6.51544	7.00047	6.95045	CG6169-RA	CG6169	0.144859	1.84741
1631121_at	11.5405	11.1637	10.8428	10.609	10.3628	10.0653	CG7267-RB	---	0.112689	1.84313
1623662_at	7.84909	7.86364	6.98185	6.8499	6.94515	7.12754	CG11044-RA	---	0.083469	1.8407
1638779_at	5.9507	6.05474	5.01666	4.67272	5.3222	5.47967	CG8961-RA	teflon	0.139136	1.84026
1623016_at	10.6366	10.6053	9.75659	9.81282	9.65546	9.73943	CG1299-RA	---	0.0503796	1.84026
1625691_at	7.62625	7.41638	6.78238	6.51374	6.68681	6.58418	CG3171-RA	trapped in endoderm-1	0.100813	1.83978
1627100_s_at	7.10525	7.53161	6.36947	6.33317	6.29052	6.76804	CG10016-RB	drumstick	0.13822	1.83799
1638204_s_at	5.6743	5.78643	4.88292	4.52336	5.09222	4.91324	CG6219-RE	anonymous fast evolving gene IG5	0.120746	1.8371
1632656_at	8.47287	8.49759	7.70917	7.45464	7.73762	7.54326	CG12112-RA	---	0.100576	1.83281
1632964_at	8.94678	8.75018	7.96825	8.27102	7.9062	7.75869	CG15678-RA	CG15678	0.103129	1.83075
1627872_at	5.58907	5.56024	4.75927	4.45469	4.86775	4.73093	CG3770-RA	---	0.111364	1.82956
1624705_a_at	12.1233	12.2954	11.2617	11.1629	11.3166	11.6111	CG4609-RA	failed axon connections	0.100251	1.82923
1627272_at	6.91547	7.01641	6.15598	6.07915	6.15441	5.9932	CG30380-RA	---	0.0804257	1.82799
1632830_s_at	10.2437	10.3253	9.27453	9.29017	9.42845	9.69568	CG2204-RB	brokenhearted	0.0999426	1.8179
1639483_s_at	8.53243	8.55363	7.43413	7.28795	7.98709	8.02588	CG5905-RB	Neprilysin 1	0.143201	1.81411
1640341_s_at	10.4378	10.5017	9.63297	9.50923	9.61055	9.71245	CG5729-RA	Dgp-1	0.065944	1.80681
1633876_at	7.84571	8.11426	6.97023	7.07206	7.12833	7.33689	CG7110-RB	---	0.0848753	1.80638
1629944_at	8.40731	8.67515	7.82707	7.67151	7.61446	7.64006	CG12814-RA	---	0.107466	1.8062
1640817_at	7.85188	7.94266	7.18396	7.27703	6.99262	6.725	CG32311-RB	D-Titin	0.13101	1.80577
1629805_at	5.2809	5.8343	4.52944	4.5671	4.61925	5.12335	CG7186-RA	Sak kinase	0.146006	1.79977
1626058_at	7.29343	7.4364	6.42387	6.22937	6.71825	6.69725	CG6570-RA	ladybird	0.0906764	1.79967
1640707_at	9.42267	9.27493	8.67155	8.43264	8.48153	8.4198	CG15772-RA	---	0.0875409	1.79928
1640870_s_at	8.99806	9.017	8.22788	8.26611	7.88092	8.2667	CG17322-RD	---	0.121722	1.79892
1626238_at	6.95157	6.9131	5.99442	6.10619	6.12839	6.12527	CG31690-RB	---	0.0621702	1.79473
1634450_a_at	7.56937	7.64445	6.70951	7.0706	6.51479	6.77951	CG32922-RB	--- /// Skeletor	0.143166	1.78795
1629969_at	8.0438	7.91683	7.27106	6.80713	7.29819	7.19215	CG11426-RA	lipid phosphate phosphohydrolase	0.148613	1.7878
1631060_at	5.4141	6.51045	4.95292	4.5887	5.40626	5.54884	CG30040-RA	jelly belly	0.139136	1.78769
1635375_at	9.25284	9.35939	8.58068	8.39139	8.47053	8.4584	CG5630-RA	---	0.0808681	1.77875
1633553_s_at	9.93709	9.87876	9.31006	9.30815	8.78288	8.90868	CG10121-RC	SP1173	0.10896	1.77828
1625530_at	9.21702	9.07115	8.26683	8.22002	8.32166	8.4605	CG10462-RA	---	0.0937948	1.77378
1635933_at	5.62488	5.11556	4.48315	4.59415	4.40176	4.70681	CG4496-RA	---	0.148536	1.77001
1634370_a_at	7.16819	7.41461	6.52639	6.42571	6.35832	6.56704	CG3978-RB	pannier	0.101167	1.76789
1630964_at	10.8544	10.7734	10.2746	10.2248	9.75264	9.71571	CG15211-RA	---	0.111511	1.76775
1632613_at	8.28	8.28071	7.47233	7.42097	7.56777	7.38586	CG10913-RA	serpin 6	0.0776277	1.76372
1626942_at	7.61296	8.12618	6.74084	6.53023	7.52429	7.41928	CG9996-RA	---	0.110723	1.7604
1632672_at	10.192	9.89725	9.30558	9.28396	9.1669	9.15847	CG8434-RA	kekkon-like	0.0607264	1.76039
1633890_at	4.9634	5.61054	4.32821	4.32769	4.71748	4.51522	CG31187-RA	CG14462	0.111364	1.75908
1626301_at	8.05472	8.32	7.25208	7.36895	7.31658	7.56285	CG4559-RA	Imaginal disc growth factor 3	0.0999426	1.75594
1641033_a_at	6.40776	6.88324	5.58195	5.29669	6.0631	6.39271	CG4620-RB	unkempt	0.143926	1.75551
1625957_at	4.48531	4.42442	3.68185	3.82852	3.54878	3.5261	CG10051-RA	---	0.0796291	1.75146
1629396_a_at	8.78099	9.13413	8.29968	7.85677	8.16891	8.27155	CG8486-RA	---	0.139136	1.75118
1628262_a_at	8.28836	8.4608	7.6294	7.32891	7.56341	7.75528	CG1322-RB	Zn finger homeodomain 1	0.111638	1.74755
1639439_at	8.68778	8.76043	8.0165	7.83295	7.83366	7.99273	CG2471-RA	CG2471	0.0897215	1.74732
1624806_at	6.84981	7.03718	6.13518	6.32662	5.99886	6.10258	CG5717-RA	yellow-g	0.115057	1.74434
1630095_a_at	7.07096	6.92324	5.992	6.29246	6.28836	6.21324	CG3915-RB	Derailed 2	0.115608	1.7418
1639677_at	8.09166	8.38858	7.49183	7.28157	7.4149	7.58187	CG9952-RA	partner of paired	0.101644	1.73818
1637105_at	7.01678	7.30523	5.96	5.90851	6.83378	6.75834	CG8643-RA	regular	0.139033	1.7361
1629141_at	9.61995	9.43359	8.64779	8.54119	8.81161	8.93073	CG18402-RA	insulin receptor	0.125172	1.7338
1631617_at	4.3452	4.47727	3.76648	3.4716	3.52228	3.72287	CG13742-RA	---	0.115647	1.72958
1634658_a_at	10.3125	10.475	9.58737	9.26161	9.63126	9.93406	CG8772-RD	---	0.138797	1.72931
1624432_at	7.01019	6.94637	6.43299	6.37581	5.96789	5.99363	CG7104-RA	Spz3	0.101167	1.72393
1627191_a_at	8.41073	8.70078	7.85899	7.69986	7.64812	7.88476	CG15112-RC	enabled	0.119011	1.72049
1639515_at	5.73369	5.77914	4.7731	4.80703	4.96835	5.3514	CG7367-RA	---	0.138721	1.71886
1637658_at	4.89462	5.01204	4.26038	4.21137	3.93991	4.33732	CG6530-RA	mth-like 3	0.133798	1.70065
1638956_at	9.82069	9.80013	8.97832	9.02214	8.92714	9.2564	CG3665-RC	Fasciclin II	0.113474	1.69868
1640032_a_at	7.82218	7.81234	7.10598	7.15461	7.04421	6.90912	CG3814-RB	--- /// CG11201	0.0796291	1.69794
1636759_at	7.2023	6.85403	6.34314	6.424	6.22085	6.07074	CG8303-RA	---	0.08066	1.69759
1623066_at	8.31106	8.52046	7.40157	7.5419	7.76682	7.90678	CG10369-RA	Inwardly rectifying potassium channel 3	0.0890447	1.69524
1624859_at	5.13758	5.2488	4.20215	4.26952	4.68158	4.57518	CG4319-RA	reaper	0.0944616	1.69476
1623080_at	10.0849	9.90266	9.32994	9.20596	9.22648	9.19841	CG18410-RA	---	0.0749356	1.68598
1640324_at	12.5801	12.5474	11.8796	11.6967	11.9218	11.7525	CG5730-RA	Annexin IX	0.0944616	1.68312
1635793_at	7.69129	7.84759	7.10209	7.146	6.76504	7.0603	CG11413-RA	---	0.132652	1.68306
1638277_at	11.1037	10.3092	10.1887	10.1551	9.83961	9.64462	CG11550-RA	---	0.117199	1.68112
1623459_at	10.44	10.4835	9.84978	9.76961	9.71301	9.52294	CG9453-RC	neuroserpin	0.100813	1.67938
1624911_at	7.02775	6.66812	6.19754	6.22347	5.91724	6.06259	CG6081-RA	Cyp28d2	0.0805586	1.67914
1625409_at	6.33486	6.72256	5.66113	5.85922	5.86116	5.76208	CG17086-RA	---	0.116446	1.67343
1631242_at	6.65322	6.91683	5.83933	5.80847	6.14327	6.38463	CG4029-RA	Domina	0.101167	1.67145
1627890_at	7.13964	6.60336	6.59647	6.6664	5.71033	5.55242	CG18548-RA	Glutathione S transferase D10	0.132443	1.67029
1626416_a_at	10.7606	10.4648	9.96438	9.94276	9.74729	9.83964	CG4533-RB	lethal (2) essential for life	0.0678309	1.66921
1623508_at	6.939	6.94794	6.00717	6.1318	6.43971	6.23857	CG30466-RA	---	0.110107	1.6692
1628782_at	8.87354	9.05039	8.1653	8.06578	8.31435	8.35451	CG4341-RA	---	0.0556431	1.66668
1637792_at	10.2164	10.1538	9.54866	9.33605	9.43766	9.47084	CG11405-RA	A3-3	0.0879904	1.66644
1626893_at	10.1001	9.38951	9.699	9.39031	8.49484	8.48332	CG10287-RA	Gasp	0.134776	1.65625
1630430_a_at	9.38693	9.61585	8.62863	8.65856	8.71451	9.09736	CG30437-RA	CG30437	0.127122	1.65476
1635199_at	10.446	10.4828	9.71739	9.6787	9.77298	9.78521	CG6014-RA	lethal (3) 00534	0.0349372	1.65386
1626550_at	5.97814	6.20139	5.24302	4.96678	5.66512	5.58668	CG32705-RA	---	0.125558	1.65218
1627649_at	5.05363	5.18656	4.52634	4.35864	4.25795	4.44125	CG31314-RA	Meltrin-like	0.109227	1.65181
1634733_at	7.75536	7.76107	7.0761	7.14483	6.96155	6.96229	CG3831-RA	--- /// ---	0.0683702	1.64949
1635287_at	5.1951	5.19829	4.64087	4.47623	4.39891	4.38455	CG15366-RA	---	0.0875409	1.64896
1634690_at	6.56982	6.71262	5.95851	5.9436	5.89328	5.88345	CG13345-RA	tumbleweed	0.0777918	1.64891
1625087_a_at	9.83962	9.90702	9.14787	9.1135	9.28854	9.0634	CG32137-RA	---	0.0903114	1.64717
1623569_at	7.15086	7.20364	6.63482	6.32287	6.43751	6.44372	CG14907-RA	open reading frame 2 /// ---	0.112689	1.64436
1627073_a_at	11.6062	12.0274	10.8492	10.7422	11.401	11.4049	CG10126-RB	---	0.0808681	1.64431
1626707_a_at	12.0441	12.029	11.3926	11.2527	11.3978	11.234	CG5730-RA	Annexin IX	0.0875409	1.64404
1629326_s_at	4.76359	4.88682	3.92879	3.79602	4.33021	4.38132	CG7383-RB	eagle	0.115607	1.64276
1632118_s_at	6.98748	6.71111	6.43528	6.14777	6.00687	5.94705	CG31121-RA	---	0.106323	1.64155
1628018_at	10.7526	10.5135	9.78957	10.0241	9.7631	10.1088	CG7002-RA	hemolectin	0.149571	1.63766
1632537_at	6.26063	6.15706	5.65439	5.46936	5.38246	5.48616	CG10538-RA	CdGAPr	0.0875409	1.63666
1632698_at	7.57049	7.65637	6.81639	6.68345	6.97787	7.13921	CG2762-RA	ushaped	0.102449	1.6349
1627053_at	6.71335	6.5195	5.93918	5.7067	6.04797	5.943	CG2939-RA	sloppy-paired	0.131249	1.63264
1640657_at	5.44115	6.15713	5.01454	4.61295	5.37786	5.36667	CG1748-RA	RhoGAP102A	0.138721	1.63143
1636174_at	10.1479	10.3504	9.68259	9.51838	9.64085	9.33326	CG10091-RA	Glutathione S transferase D9	0.142727	1.63058
1635272_a_at	10.8148	10.4186	10.1379	9.90567	9.91513	9.69822	CG10205-RB	---	0.122431	1.62733
1634619_at	8.34678	8.01455	7.61928	7.35865	7.43587	7.49917	CG4026-RA	Inositol 1,4,5-triphosphate kinase 1	0.126491	1.62723
1633645_at	6.1962	6.06705	5.53477	5.59574	5.25494	5.33805	CG13512-RA	---	0.0749356	1.62535
AFFX-Dros-ACTIN_5_at	4.63563	5.22889	4.11878	4.21111	4.33927	4.26357	---	---	0.132027	1.62346
1635223_at	11.1157	11.0781	10.2205	10.2081	10.4961	10.672	CG30285-RA	--- /// fizzy-related	0.129328	1.62195
1639834_at	7.35605	7.56096	6.65212	6.61167	6.73802	7.05061	CG14291-RA	--- /// GA12883 /// CG14291	0.11433	1.61933
1629355_at	4.57052	4.1093	3.67652	3.65784	3.68818	3.58727	CG17374-RA	---	0.128231	1.61045
1637481_at	8.13632	8.34022	7.36538	7.38966	7.51261	7.94703	CG6890-RA	Tollo	0.149183	1.60726
1634766_at	5.5401	5.70135	4.99664	4.85994	4.99313	4.9025	CG6127-RA	Serrate	0.0875409	1.60511
1630084_at	8.80426	8.44383	8.09927	7.93411	7.90304	7.83358	CG10205-RA	---	0.100576	1.60386
1626171_at	7.41075	7.78623	6.73581	6.6677	7.06459	7.20753	GM10545	---	0.0796291	1.60168
1639917_at	4.83526	5.03537	4.28492	4.04895	4.20601	4.48316	CG32541-RA	--- /// ---	0.128842	1.60165
1634695_at	5.74448	5.68521	5.07889	4.75424	5.25474	5.0611	CG2684-RA	factor 2	0.149849	1.59948
1639406_at	8.31504	8.26975	7.63514	7.56632	7.65259	7.60742	CG2374-RA	Late Bloomer	0.0556431	1.59885
1641473_at	5.20383	5.26519	4.51821	4.43589	4.56028	4.71713	CG5803-RA	Fasciclin III	0.0875409	1.59841
1636423_at	10.1086	10.3054	9.60578	9.55684	9.62205	9.34276	CG8012-RA	---	0.130972	1.59672
1640681_at	9.5129	9.38526	8.69415	8.79465	8.64986	8.96312	CG4950-RA	---	0.129328	1.59509
1623201_at	7.65644	7.77167	7.01539	7.05882	6.91852	7.17228	CG5783-RA	---	0.105388	1.59417
1640703_at	8.86796	9.38359	8.23874	8.3173	8.45725	8.82038	CG30460-RC	---	0.13753	1.58817
1629307_s_at	8.66209	8.51948	7.89633	7.96995	7.89664	7.93114	CG15532-RA	Fusion-6	0.0672311	1.58807
1638405_at	11.3532	11.2335	10.6797	10.5473	10.6798	10.6022	CG9338-RA	--- /// ---	0.0875409	1.58677
1629159_at	7.72171	7.84436	7.01135	6.82346	7.19347	7.44472	CG16865-RA	---	0.136408	1.58534
1625113_s_at	9.15095	9.23178	8.45965	8.33127	8.54092	8.77632	CG6509-RB	---	0.11498	1.58483
1626143_a_at	7.79067	7.63814	7.17608	6.98957	7.00815	7.02688	CG32138-RB	---	0.0875409	1.58472
1632533_at	11.4663	11.4753	10.8704	10.6368	10.8221	10.9012	CG6281-RB	tissue inhibitor of metalloproteases	0.102666	1.58354
1628875_at	7.644	7.60991	7.05049	6.79632	6.96605	7.04741	CG15860-RA	painless	0.10958	1.58215
1624503_at	8.44255	8.1178	7.75865	7.8854	7.37442	7.45892	CG4786-RA	Reduction in Cnn Dots 2	0.08066	1.58098
1630840_at	5.58671	6.28941	5.14036	4.83994	5.4483	5.6876	CG2380-RA	Nuclear factor I	0.139173	1.579
1638953_a_at	11.1374	11.19	10.4764	10.3554	10.4927	10.6948	CG2086-RA	draper	0.102265	1.57882
1627242_at	12.1738	11.978	11.4533	11.4748	11.3217	11.4223	CG4533-RA	lethal (2) essential for life	0.0710317	1.57777
1626908_at	7.10113	7.3057	6.61673	6.3469	6.65994	6.56175	CG8066-RA	---	0.112689	1.57689
1639029_at	5.11595	5.40313	4.49669	4.23494	4.9055	4.77637	CG5303-RA	meiotic from via Salaria 332	0.122849	1.57589
1639217_s_at	4.26784	4.68409	3.8881	3.56518	3.91354	3.91281	CG10719-RA	Brain Tumor	0.133563	1.57577
1624720_s_at	11.0069	11.0794	10.333	10.3063	10.281	10.6306	CG6043-RB	---	0.129328	1.57511
1636156_at	6.01324	5.94857	5.38858	5.46769	5.31223	5.13665	CG7372-RA	---	0.0939546	1.5742
1630034_at	6.85335	6.74599	6.28427	5.91066	6.19164	6.19553	CG12119-RA	---	0.144488	1.57368
1639566_s_at	9.99718	9.85429	9.56715	9.50297	9.0138	9.00758	CG9239-RA	B4	0.120544	1.57229
1635768_at	11.1263	11.2259	10.5923	10.6214	10.5095	10.3701	CG4670-RA	---	0.104332	1.57219
1641082_at	6.20496	6.09431	5.68859	5.47637	5.39703	5.43075	CG10965-RA	Companion of reaper	0.0937948	1.57074
1637376_at	5.92282	6.184	5.45406	5.18341	5.55383	5.41894	CG30108-RA	--- /// ---	0.117859	1.57009
1638189_s_at	6.49943	7.24336	6.0653	6.02181	6.44298	6.35315	CG4385-RB	star	0.124308	1.56981
1623693_a_at	11.1779	11.2832	10.4169	10.2744	10.7136	10.9277	CG3365-RB	drongo	0.141939	1.56634
1637214_a_at	5.62096	5.61626	4.95738	4.94867	4.98832	4.9908	CG2092-RA	scraps	0.031788	1.56625
1636650_at	8.63907	8.6639	8.26156	8.04775	7.88002	7.83874	CG10176-RA	---	0.126728	1.56316
1635370_at	10.2819	10.2385	9.66694	9.60672	9.55821	9.6355	CG12840-RA	Tetraspanin at 42El	0.0556431	1.56193
1629981_at	9.92713	9.66257	9.38798	9.20698	9.03232	8.98066	CG10119-RA	lamin C	0.0875409	1.56143
1633918_s_at	9.90369	9.67359	9.16928	9.22476	9.01556	9.17791	CG7115-RA	---	0.0897215	1.56024
1636145_at	8.99095	8.98586	8.39639	8.39697	8.28838	8.30487	CG7219-RA	Dm-serpin-28D	0.0492033	1.56023
1629372_a_at	9.10157	9.10968	8.59266	8.32358	8.54028	8.40271	CG7578-RB	sec71	0.115852	1.55921
1632385_at	6.63508	7.21483	6.29438	5.92648	6.4864	6.4382	CG13109-RA	taiman	0.148306	1.55681
1632067_at	10.9146	11.1042	10.1259	10.3468	10.3519	10.675	CG7915-RB	---	0.144737	1.55242
1629553_at	8.2341	8.66844	7.76491	7.8913	7.76194	7.85871	CG14153-RA	---	0.146006	1.54977
1640395_a_at	9.19257	9.07848	8.49633	8.38984	8.59088	8.5369	CG1044-RA	Suppressor of sevenless-S11	0.0983656	1.54975
1631797_at	5.25972	5.93258	4.64466	4.39799	5.43586	5.37868	CG17885-RA	Odorant receptor 1a	0.120544	1.54956
1629674_s_at	7.92775	7.81115	7.4226	7.33903	7.06256	7.1265	CG10999-RA	---	0.0838582	1.54947
1639366_at	7.44662	6.15457	6.97844	6.87982	5.45104	5.38279	CG1864-RC	Hormone receptor-like in 38	0.0944616	1.54497
1629120_at	6.79065	7.10562	6.33703	6.44064	6.22429	6.2841	CG32682-RA	alpha Mannosidase I	0.143064	1.54394
1631183_at	9.41981	9.6703	8.83228	8.80303	9.00606	9.03283	CG9366-RA	Rho-like	0.0411484	1.54382
1630242_at	7.10106	7.19732	6.55763	6.25117	6.63841	6.64614	CG31510-RA	---	0.126491	1.54312
1639230_at	5.90552	5.7514	5.04457	5.35745	5.25256	5.1623	CG3524-RA	v(2)k05816	0.132443	1.54139
1626546_s_at	10.4825	10.3534	9.77348	9.75886	9.74811	9.89644	CG5492-RA	Tetraspanin 74F	0.0937948	1.54084
1630286_at	11.9969	11.9629	11.5322	11.3235	11.3854	11.1876	CG5730-RB	Annexin IX	0.119011	1.53977
1623741_at	6.1206	5.90754	5.30837	5.53755	5.37366	5.34973	CG13981-RA	--- /// scully	0.108081	1.53873
1634512_at	8.27602	8.22475	7.44236	7.69493	7.56219	7.82472	CG5226-RA	---	0.145508	1.53617
1624797_at	7.94692	7.87442	7.38109	7.39371	7.12362	7.28405	CG1637-RA	---	0.0875409	1.53161
1634962_s_at	9.96091	9.83631	9.44841	9.29346	9.2035	9.18916	CG9325-RB	hu-li tai shao	0.0808681	1.53153
1624060_at	9.52083	9.43524	8.88779	8.66813	8.87232	9.02504	CG9102-RA	bric-a-brac	0.130972	1.53125
1637576_s_at	9.82723	9.64393	9.24175	9.15046	9.02039	9.0771	CG8839-RA	---	0.0641298	1.5296
1636943_s_at	10.4755	10.7329	10.0661	9.90902	10.059	9.93251	CG18525-RA	Dm-serpin-88Ea	0.115647	1.52892
1631493_at	12.8183	12.7413	12.1518	12.077	12.2033	12.2393	CG1548-RA	cathepsin D	0.0862018	1.52832
1627617_at	9.07271	9.05066	8.516	8.53589	8.45247	8.29681	CG6264-RA	Bestrophin 1	0.0890447	1.52773
1637393_at	9.72187	9.92876	9.08225	9.016	9.2326	9.53589	CG6119-RB	Vesicular monoamine transporter	0.129018	1.52481
1627590_at	12.8755	12.6992	12.2509	12.0732	12.1503	12.2443	CG9336-RA	---	0.111364	1.52377
1623376_s_at	12.5849	12.6736	11.9331	11.7766	12.2137	12.1703	CG3798-RF	N-methyl-D-aspartate receptor-associated protein	0.10958	1.52182
1630765_at	6.48577	6.06338	5.67692	5.92989	5.42167	5.65528	CG15547-RA	---	0.140897	1.51954
1624161_at	6.92265	7.06752	6.21424	6.39689	6.39139	6.56644	GH05702	---	0.108081	1.51871
1627377_at	7.70532	7.83855	6.98013	6.86887	7.37457	7.45737	CG6176-RA	Grip75	0.129018	1.5175
1624200_at	5.72916	6.00332	5.33628	5.26109	5.31844	5.14819	CG8679-RA	---	0.131249	1.51597
1632945_at	10.9375	10.9819	10.3477	10.3049	10.2706	10.5158	CG31649-RA	---	0.10736	1.51568
1624159_at	8.09978	8.25244	7.47136	7.68568	7.63761	7.51565	CG17577-RA	Cyp9h1	0.11526	1.51418
1636608_at	7.34713	7.6086	6.74181	6.74218	7.04647	6.9905	CG32843-RA	CG32843	0.0436497	1.51322
1635224_s_at	8.76618	8.37639	8.13019	7.93609	7.91669	7.91719	CG2275-RB	Jun oncogene	0.12197	1.51178
1635180_at	4.85959	4.89934	4.40505	4.28906	4.3293	4.12119	CG32194-RB	---	0.11433	1.50871
1637773_s_at	11.098	10.8452	10.5869	10.2593	10.3927	10.2824	CG3971-RA	baldspot	0.144843	1.50653
1636146_at	10.1357	10.2126	9.62335	9.47507	9.47687	9.76027	CG1634-RA	neuroglian	0.129328	1.50551
1641445_s_at	6.58566	6.66914	6.07084	5.92394	5.99757	6.1603	CG7192-RA	---	0.100601	1.50445
1623827_a_at	8.33507	8.62186	7.71869	7.77579	7.94318	8.12196	CG8581-RB	frazzled	0.0903114	1.50375
1631520_at	6.54342	6.67018	5.98915	5.82266	6.08386	6.17957	CG1845-RA	---	0.0973131	1.50315
1627852_at	6.84482	6.95878	6.15135	6.24542	6.27951	6.58394	CG14655-RA	---	0.13311	1.50185
1632377_at	8.25296	8.12104	7.6511	7.37537	7.65343	7.72349	CG8399-RA	---	0.147909	1.50124
1638125_a_at	7.2789	7.36076	6.92716	6.7523	6.52998	6.72676	CG5099-RB	musashi	0.140336	1.50085
1641037_at	6.93719	6.68452	6.41386	6.122	6.2469	6.11912	CG32702-RA	--- /// ---	0.13822	1.50044
