# Supplementary material for: A new in vivo model of pantothenate kinase-associated neurodegeneration reveals a surprising role for transcriptional regulation in pathogenesis
Source: Front Cell Neurosci. 2013 Sep 9;7:146. doi: 10.3389/fncel.2013.00146 (PMC3766815; doi:10.3389/fncel.2013.00146)
Supplement: Supplementary File 2 — Genes downregulated in tim-fbl flies. [file DataSheet2.XLSX]

## Sheet: Sheet1
Probe.Set.ID	Tim-Fbl ZT3	Tim-Fbl ZT15	Control ZT3 (1)	Control ZT3 (2)	Control ZT15 (1)	Control ZT15 (2)	Representative.Public.ID	Gene.Title	FDR	fold change
1628052_at	4.0113	3.77231	9.69043	9.74161	9.41808	9.92392	CG10241-RA	Cyp6a17	0.0412853	0.0179272
1639269_a_at	10.3314	9.12023	13.8765	13.8384	13.3841	13.2945	CG4899-RA	pigment cell dehydrogenase reductase	0.0555085	0.0682717
1625382_at	4.58279	4.66714	8.49765	7.66303	9.38544	7.69811	CG1151-RA	Osiris	0.125172	0.077692
1624631_x_at	5.44753	5.21914	8.75951	8.75628	9.06842	8.92184	Transposon.44	---	0.0452941	0.0857824
1631157_at	4.19054	4.61387	7.41816	7.44036	8.55987	8.1856	CG7365-RA	---	0.060269	0.0884624
1634148_at	6.88468	6.90792	10.3072	10.2479	9.97761	10.2326	CG4842-RA	---	0.0414556	0.101882
1634005_at	4.63862	4.47428	7.31491	7.42548	7.534	8.06345	CG7906-RA	---	0.0796291	0.122597
1637801_at	7.4106	7.31819	10.4937	10.4204	10.4347	10.0267	CG6781-RA	sepia	0.0547838	0.12679
1634662_at	8.57618	8.64422	11.454	10.8536	11.8051	11.2805	CG3360-RA	Cyp313a1	0.0889458	0.149882
1631165_at	6.247	6.40203	8.87207	8.8646	9.23662	8.93926	CG4688-RA	---	0.0452941	0.158921
1626401_at	6.91812	7.0648	9.4717	9.41715	9.58577	9.60758	CG9438-RA	cytochrome P450-B1	0.00880657	0.173247
1626452_at	6.87718	7.59618	9.13646	9.35814	9.93895	10.1742	CG2121-RA	---	0.0523319	0.18747
1626740_at	9.59789	9.98145	12.6351	12.634	11.2503	11.4	CG4784-RA	CG4784	0.146006	0.219123
1637072_at	6.7687	6.82426	9.16109	9.67963	8.79961	8.23334	CG11459-RA	--- /// ---	0.122947	0.221912
1631072_at	9.95359	9.8109	12.2261	12.2996	11.8982	11.7555	CG9512-RA	---	0.0508169	0.223352
1625764_at	6.63989	6.61743	8.664	8.58657	8.68249	8.76758	CG17572-RA	---	0.0349372	0.242071
1635006_at	9.4647	9.46188	11.266	11.29	11.5873	11.6223	CG7077-RA	--- /// --- /// --- /// ---	0.0523319	0.253824
1636431_at	6.64648	6.62479	8.66361	8.59893	8.58184	8.60686	CG8768-RA	---	0.0126061	0.253987
1623517_at	6.37758	7.22962	8.70974	8.57764	9.12149	8.23792	CG4962-RA	--- /// --- /// ---	0.139136	0.275839
1634688_at	4.45665	4.22309	6.46116	6.44131	5.85832	5.97365	CG7980-RA	RabX5	0.0555085	0.278599
1623558_at	9.37274	9.46074	11.3864	11.6243	10.9587	11.0132	CG8505-RA	CG8505	0.0875523	0.281477
1625185_at	6.99388	6.55012	8.7768	8.8929	8.43116	8.28199	CG6906-RA	Carbonic anhydrase 2	0.0436497	0.282493
1625312_at	7.85647	8.24085	9.91349	9.78575	9.87363	9.83765	CG10553-RA	---	0.065944	0.286386
1635033_at	8.20488	8.95911	10.0145	10.7685	10.292	10.3196	CG30083-RA	---	0.134949	0.293888
1637990_s_at	7.4663	7.49235	9.28048	9.25735	9.27196	9.10905	CG5725-RB	fumble	0.0436497	0.297223
1626109_a_at	5.97574	6.28838	7.66609	7.48407	8.06975	7.95046	CG9023-RA	aquaporin	0.0547838	0.316323
1632119_s_at	10.2556	10.041	11.6164	11.6047	12.003	11.9949	CG8024-RC	lightoid	0.0875409	0.31722
1638114_at	4.95812	4.59731	6.65935	6.39712	6.12468	6.48022	CG13022-RA	---	0.0851199	0.321383
1640566_at	4.80013	5.4892	6.74029	6.95922	6.68908	6.54394	CG1944-RA	Cyp4p2	0.122849	0.332525
1635593_at	7.92962	7.5561	9.4544	9.56272	9.00672	9.20313	CG4373-RA	Cyp6d2	0.0547838	0.33824
1627144_at	9.08366	9.13152	10.7371	10.6879	10.6049	10.6472	CG10560-RA	---	0.0379358	0.338752
1630399_at	5.84806	6.0242	7.45908	7.61651	7.25015	7.34667	CG31009-RA	Cad99C	0.0808681	0.357999
1631680_a_at	4.9064	4.93781	6.42643	6.16256	6.14741	6.84252	CG31878-RB	---	0.12459	0.360326
1627801_at	7.8118	7.74262	9.43091	9.45531	8.94702	9.08037	CG9497-RA	---	0.076123	0.36572
1624130_at	7.68928	7.85762	9.56027	9.25464	9.13627	8.94607	CG13874-RA	Odorant-binding protein 56h	0.102265	0.365802
1633499_at	12.0888	12.3705	13.6605	13.6987	13.648	13.6271	CG13057-RA	retinin	0.065944	0.371408
1641413_s_at	8.93029	9.19938	10.4635	10.5509	10.3179	10.5319	CG3074-RB	dead man walking	0.0808681	0.378618
1641711_at	8.90075	8.66281	10.5178	10.4023	9.97278	9.80638	CG13360-RA	---	0.0796291	0.380765
1637680_at	4.82283	5.07888	6.20635	6.40053	6.43983	6.32606	CG12832-RA	tetraspanin 42E	0.0664252	0.380947
1638554_at	5.73459	6.06286	7.38776	7.31009	7.22594	7.01735	CG4115-RA	---	0.101039	0.395964
1629161_at	3.63554	4.94623	5.34526	4.81679	6.22483	6.04445	CG30450-RA	Odorant-binding protein 56f	0.113587	0.401383
1638866_at	8.21636	8.27009	9.49126	9.47029	9.63181	9.58524	CG9542-RA	---	0.031788	0.405725
1633921_at	4.83938	4.8203	6.27932	6.02488	5.97628	6.14046	CG30050-RA	---	0.0796291	0.413112
1636217_at	9.4174	9.3513	10.6714	10.4726	10.7073	10.7454	CG30503-RA	--- /// kappaB-Ras	0.0733579	0.416143
1625258_at	4.29529	4.57283	5.51872	5.53722	5.82173	5.89549	CG13329-RA	centromere identifier	0.0349372	0.417767
1622946_at	8.62813	8.92534	10.2153	10.0459	10.0345	9.73685	CG6908-RA	---	0.113662	0.425903
1633939_at	5.04221	5.44391	6.16608	6.09425	6.69367	6.92055	CG13563-RA	---	0.0824911	0.427626
1635524_at	6.86415	7.46372	8.15857	8.51689	8.25314	8.51808	CG30427-RC	---	0.127122	0.435959
1624892_s_at	5.18421	5.315	6.65221	6.53937	6.35363	6.11331	CG11892-RA	---	0.106645	0.445955
1629747_at	8.683	8.44714	9.57849	9.66464	9.58923	10.0754	CG8511-RA	CG8511	0.126935	0.446931
1634630_at	8.74678	8.95707	9.94172	10.0176	10.0557	10.0205	CG5707-RA	---	0.0507135	0.448457
1641741_a_at	7.55094	7.31041	8.50605	9.06336	8.34689	8.33472	CG14823-RB	---	0.12459	0.456257
1624310_s_at	7.93672	8.16462	9.08573	9.43719	8.98312	8.98717	CG4753-RB	---	0.122947	0.475452
1624732_at	5.87566	6.40096	7.34405	7.16838	7.22317	7.05018	CG17527-RA	Glutathione S transferase E5	0.130875	0.480253
1629153_s_at	10.3984	9.92029	11.3866	11.1283	11.3163	10.9751	CG5991-RA	Phosphatidylserine decarboxylase	0.122849	0.485582
1636594_at	7.22807	7.35369	8.20661	8.10772	8.46239	8.5305	CG15088-RA	---	0.0725827	0.487702
1624950_a_at	8.11497	7.85278	8.91465	9.4366	8.74974	8.78137	CG14823-RD	---	0.129408	0.504625
1634031_at	9.10325	9.49652	10.394	10.2056	10.1725	10.2685	CG10173-RA	Bestrophin 2	0.11433	0.513968
1633780_at	5.0098	5.31365	6.32141	6.14153	6.15827	5.80689	CG13793-RA	---	0.146006	0.51932
1638301_at	8.22426	7.93419	9.3145	8.88724	8.92814	8.92842	CG8157-RA	---	0.115647	0.522916
1622932_s_at	9.31615	9.45359	10.3112	10.1201	10.3833	10.4518	CG32858-RC	fascin	0.0769837	0.524229
1636170_at	8.55122	8.35575	9.35774	9.53062	9.3274	9.30711	CG13607-RA	---	0.0678309	0.525867
1635696_s_at	7.84399	7.58028	8.50289	8.64769	8.82066	8.57378	Transposon.94	Glutamine:fructose-6-phosphate aminotransferase 1	0.114602	0.527002
1627014_a_at	12.6037	13.0221	13.7239	13.6712	13.772	13.7568	CG31305-RI	---	0.0903114	0.529217
1623216_s_at	9.05175	8.90467	10.0981	10.3825	9.61627	9.47238	CG9629-RA	---	0.139136	0.530673
1637462_at	8.84478	8.87501	9.79501	9.65509	9.5706	10.0749	CG13833-RA	---	0.134776	0.530711
1625338_at	8.65195	8.56603	9.67276	9.45385	9.52932	9.43344	CG16761-RA	Cyp4d20	0.0808681	0.53095
1631512_at	8.65762	8.96715	9.93043	9.56724	9.81437	9.55586	CG9377-RA	---	0.138721	0.534185
1627460_at	9.79377	9.66384	10.6578	10.8736	10.4587	10.4557	CG18343-RA	---	0.0875409	0.542368
1627770_at	5.24849	4.60058	6.38301	6.45899	5.24467	5.13454	CG3738-RA	Cyclin-dependent kinase subunit 30A	0.132349	0.543079
1639498_a_at	6.66985	6.9981	7.65743	7.2751	8.15001	7.76509	CG8376-RB	apterous	0.146006	0.544147
1640242_s_at	11.1251	11.0319	11.7972	11.8523	11.9617	12.1741	Transposon.42	---	0.105388	0.547958
1637154_at	11.1384	11.1744	11.8216	11.9529	12.0961	12.1505	CG7470-RA	glutamate 5-kinase	0.08066	0.555218
1638724_at	8.18651	8.03426	9.11154	8.91082	8.81556	8.96649	CG18507-RA	---	0.0875409	0.558365
1631266_a_at	9.12366	9.33463	9.93853	10.1036	9.92079	10.3051	CG5840-RA	Pyrroline-5-carboxylate reductase	0.124358	0.559477
1627007_at	9.39863	9.59327	10.2373	10.4887	10.2379	10.3315	CG4306-RA	---	0.108081	0.563352
1625743_at	9.07142	9.59213	10.0456	10.1285	10.2345	10.2084	CG9347-RA	beta-carotene dioxygenase	0.104221	0.565468
1625910_at	6.55013	6.83795	7.58542	7.50911	7.40872	7.55772	CG1773-RA	---	0.105388	0.565968
1641490_s_at	9.21243	9.1715	9.89987	9.90746	10.1061	10.0893	CG11326-RD	Thrombospondin	0.0796291	0.570885
1634809_s_at	4.98075	4.96516	5.85578	5.6153	5.67702	5.9557	CG30194-RA	---	0.115647	0.573157
1629014_s_at	9.47888	9.69515	10.4296	10.299	10.2723	10.5188	CG2604-RC	--- /// ---	0.104693	0.577181
1639774_at	8.57625	8.62869	9.27818	9.32888	9.37269	9.5441	CG15202-RA	---	0.08066	0.582976
1638424_at	6.82624	6.37449	7.62217	7.59607	7.3349	6.94074	CG10514-RA	---	0.124196	0.585157
1633814_at	7.07839	7.4428	8.08986	7.88967	8.06214	8.00072	CG3842-RA	---	0.113361	0.594604
1634341_a_at	6.12718	5.95472	6.61271	6.84171	6.94442	6.75003	CG6129-RB	---	0.124792	0.596146
1638276_at	12.4158	12.7719	13.2787	13.2661	13.4016	13.4134	CG8462-RA	Odorant-binding protein 56e	0.0796291	0.596215
1624256_at	9.94722	9.72226	10.5673	10.572	10.5298	10.65	CG16857-RA	---	0.0897215	0.596654
1633434_at	6.60531	6.52328	7.14409	7.58228	7.32675	7.17355	CG18327-RA	---	0.144488	0.597756
1640031_at	10.6419	10.754	11.3858	11.4206	11.3966	11.5495	CG10593-RA	Angiotensin-converting enzyme-related	0.0748337	0.598665
1639729_s_at	9.38733	9.06535	10.0406	9.82385	10.0418	9.95222	Transposon.35	---	0.127725	0.59945
1640469_at	6.15903	5.7357	6.98466	7.15246	6.2212	6.37847	CG17127-RA	---	0.121722	0.600058
1626689_at	7.42167	7.4582	8.19078	8.26289	8.09883	8.0962	CG1644-RA	Cyp6t1	0.0733579	0.606157
1640720_a_at	10.3641	9.94547	11.1735	11.2224	10.4589	10.6135	CG14872-RB	---	0.0989012	0.610352
1623659_at	12.9219	13.0314	13.7189	13.6382	13.7614	13.6292	CG11218-RA	Odorant-binding protein 56d	0.0796291	0.611208
1623028_at	8.85166	8.49867	9.65293	9.69312	8.999	9.14632	CG14872-RA	---	0.0999426	0.616564
1626204_at	7.40122	7.90365	8.25456	7.91588	8.48428	8.70909	S.CX000803	---	0.137781	0.62049
1637067_at	7.48731	7.94724	8.30662	8.39931	8.40496	8.50782	CG6074-RA	---	0.115647	0.620971
1625179_at	8.08929	8.06692	8.93879	8.96233	8.71372	8.44142	CG6000-RA	---	0.134949	0.621591
1631382_at	6.59654	6.35422	7.19447	7.50827	7.09856	6.83842	CG13085-RA	---	0.143184	0.622199
1634597_a_at	9.67889	10.146	10.5798	10.4728	10.6921	10.6424	CG31085-RB	---	0.10896	0.6223
1624423_at	12.2073	12.0935	12.9437	13.0204	12.5718	12.7855	CG5945-RA	---	0.105388	0.624178
1633795_a_at	10.9794	11.0365	11.4931	11.513	11.7338	12.002	CG17124-RA	---	0.129328	0.625258
1628991_at	10.2101	10.1901	11.1042	10.9397	10.7089	10.7559	CG3057-RA	congested-like trachea	0.106323	0.625441
1641022_a_at	7.50162	8.03535	8.02273	8.38744	8.60665	8.76241	CG6816-RA	Cytochrome P450 17C	0.137781	0.625757
1627961_a_at	7.7626	7.62283	8.44576	8.29926	8.37682	8.35102	CG18507-RA	---	0.083469	0.626115
1629540_a_at	8.38576	8.5806	9.23241	9.16919	9.29585	8.92645	CG17632-RA	Plum	0.148802	0.627292
1635442_a_at	9.57398	9.90744	10.2624	10.169	10.6561	10.5493	CG11325-RB	hormone receptor	0.0760058	0.62917
1639642_a_at	9.14936	8.86737	9.68924	9.66189	9.75116	9.5771	CG3239-RB	---	0.109227	0.632229
1631313_at	10.1106	10.1434	10.7079	10.6477	10.9152	10.877	CG2846-RA	transcript C	0.08066	0.632897
1638882_at	9.00803	9.04643	9.83417	9.73506	9.73767	9.43831	CG7642-RA	Rosy	0.132027	0.633287
1634165_at	7.57813	7.78376	8.45581	8.39474	8.24189	8.20866	CG11378-RA	---	0.126491	0.639789
1641714_at	10.3418	10.5845	10.811	11.1376	11.1276	11.3533	CG12338-RA	---	0.143117	0.639832
1641280_at	10.3159	10.3529	10.9536	11.1358	10.8698	10.8928	CG8196-RA	Ance-4	0.102666	0.646795
1624688_at	8.54018	8.55579	9.16449	9.16705	9.17695	9.18972	CG9360-RA	--- /// ---	0.00880657	0.647716
1628320_at	9.5369	9.46411	10.1716	10.1295	10.0151	10.1804	CG9471-RA	biliverdin reductase	0.0837517	0.64904
1627041_s_at	8.19801	8.22745	8.85483	8.77327	8.88762	8.82737	CG15444-RB	inebriated	0.0607264	0.649302
1632986_a_at	6.25413	6.45211	6.83168	6.87448	7.06293	7.06675	CG15088-RB	---	0.0349372	0.657088
1632682_at	4.3068	4.28268	5.04474	4.97936	4.79199	4.78125	S.C2L000361	---	0.0875409	0.657655
1631224_at	11.9676	12.0848	12.7318	12.7559	12.6154	12.4199	CG6917-RA	Esterase-6	0.132652	0.657672
1628806_at	10.9891	11.4913	11.6938	11.4721	12.169	12.0339	CG5279-RA	Rhodopsin5	0.110723	0.658825
1632923_at	11.3922	11.5603	12.2017	12.1864	12.0393	11.8773	CG14661-RA	---	0.142083	0.65977
1639222_at	9.60566	9.57001	10.1966	10.2319	10.0185	10.297	CG32191-RA	---	0.115647	0.66059
1631366_at	6.5558	6.45709	7.1524	7.43162	6.93542	6.8926	CG14752-RA	---	0.1408	0.661328
1638466_a_at	9.1385	9.0816	9.65803	9.54468	9.79769	9.81335	CG4370-RA	Inwardly rectifying potassium channel 2	0.105785	0.662786
1629609_at	5.76854	6.00054	6.38888	6.38706	6.51927	6.60808	CG11325-RB	hormone receptor	0.0621702	0.663753
1636637_x_at	6.36453	5.97844	6.93403	6.99126	6.56593	6.54362	CG13731-RA	---	0.0436497	0.665623
